# Supplementary material for: Fish and chips: Using machine learning to estimate the effects of basal cortisol on fish foraging behavior
Source: Front Behav Neurosci. 2023 Feb 8;17:1028190. doi: 10.3389/fnbeh.2023.1028190 (PMC9944048; doi:10.3389/fnbeh.2023.1028190)
Supplement: Supplementary file 2 [file Data_Sheet_2.CSV]

Subject	Trial 1	Trial 2	Trial 3	Trial 4	Trial 5	Trial 6	Trial 7	Trial 8	Trial 9	Trial 10	Trial 11	Trial 12	Trial 13	Trial 14	Trial 15	Trial 16	Trial 17	Trial 18	Trial 19	Trial 20	Trial 21	Measured cortisol
Fish 1	0	0	0	0	0	0	0	0	0	0	0	0	1	0	1	0	1	0	0	1	1	4,22
Fish 2	0	0	0	0	0	0	0	0	0	0	0	1	0	0	1	0	1	0	0	1	1	7,15
Fish 3	0	0	0	0	0	0	0	0	0	0	0	1	1	0	1	0	1	0	0	1	1	8,48
Fish 4	0	0	0	0	0	0	0	0	0	0	0	0	0	0	0	0	1	0	0	0	0	115,19
Fish 5	0	0	0	0	0	0	0	0	0	0	1	0	0	0	0	0	0	0	0	0	1	17,70
Fish 6	0	0	0	0	0	0	0	0	0	0	0	0	0	0	0	0	0	0	0	0	0	90,50
Fish 7	0	0	0	0	0	0	0	0	0	0	0	1	1	0	0	0	1	0	1	0	0	0,00
Fish 8	0	0	0	0	0	0	0	0	0	0	0	0	0	0	0	0	0	0	0	1	0	98,14
Fish 9	0	0	0	0	0	0	0	0	0	0	0	0	1	0	1	0	1	0	1	1	1	2,15
Fish 10	0	0	0	0	0	0	0	0	0	0	0	1	0	0	0	0	0	0	1	0	0	113,92
Fish 11	0	0	0	0	0	0	0	0	0	0	0	0	0	0	0	0	0	0	0	0	0	116,38
Fish 12	0	0	0	0	0	0	0	0	0	0	0	0	0	0	0	0	0	0	0	0	0	3,62
Fish 13	0	0	0	0	0	0	0	0	0	0	0	0	0	0	0	0	0	0	0	0	0	53,27
Fish 14	0	0	0	0	0	0	0	0	0	0	0	0	0	0	0	0	0	0	0	0	0	113,88
Fish 15	1	0	0	0	0	1	0	0	0	0	1	0	0	1	1	1	1	0	1	1	1	1,97
Fish 16	0	0	0	0	0	0	0	0	0	0	1	0	0	0	0	0	0	1	1	1	0	83,21
Fish 17	1	0	0	0	0	0	0	1	0	1	0	0	0	0	1	1	1	1	1	1	1	1,68
Fish 18	0	0	0	0	0	0	0	1	0	1	1	1	1	1	1	1	1	1	0	1	1	23,32
Fish 19	1	1	0	0	0	0	1	1	1	0	1	1	1	0	1	1	1	0	1	0	1	12,78
Fish 20	1	0	0	0	1	1	0	0	1	0	0	0	1	1	0	1	0	1	1	1	1	36,95
Fish 21	0	1	1	0	0	1	1	1	0	1	1	0	1	1	1	0	1	1	1	1	1	19,90
Fish 22	0	1	0	1	0	1	0	0	1	0	1	1	0	1	1	0	1	0	0	1	0	3,92
Fish 23	0	1	1	1	0	1	0	0	0	0	1	0	0	1	1	1	0	1	0	0	0	120,33
Fish 24	1	0	0	0	1	0	1	0	0	0	0	1	0	1	1	0	1	1	1	0	1	24,85
Fish 25	0	0	0	0	1	1	1	0	1	0	1	0	0	1	0	1	0	0	0	0	1	6,38
Fish 26	0	1	1	1	0	0	1	0	1	0	0	0	0	1	0	1	0	0	0	0	0	107,28
Fish 27	0	1	0	0	0	1	1	1	1	1	0	0	0	1	1	0	0	0	0	0	0	2,16
Fish 28	0	0	0	0	0	0	1	0	0	0	0	1	1	0	0	1	0	0	0	1	1	13,88
Fish 29	0	0	0	0	1	0	0	0	0	1	1	0	1	1	0	0	0	1	0	1	0	96,42
Fish 30	1	0	0	0	0	0	0	1	1	1	0	1	1	1	1	1	1	1	1	1	1	68,11
Fish 31	0	0	1	0	0	0	1	0	1	0	1	1	0	1	1	0	0	0	1	1	0	117,20
Fish 32	1	0	1	1	0	0	0	0	0	0	1	0	0	0	0	0	1	0	1	0	0	132,10
Fish 33	0	0	0	0	0	0	0	0	0	1	0	0	1	1	1	0	0	1	0	0	1	121,63
Fish 34	0	0	0	0	0	0	1	1	1	0	0	1	1	0	0	1	1	0	1	1	0	117,44
Fish 35	0	0	0	0	0	0	0	0	0	0	1	0	0	0	0	0	0	1	0	1	0	117,66
Fish 36	1	0	0	1	0	0	1	0	0	1	1	1	1	1	1	1	1	1	0	1	1	24,75
Fish 37	0	0	0	0	0	1	1	0	0	0	1	1	0	0	0	1	0	1	1	1	1	135,40
Fish 38	1	0	1	1	0	0	1	1	1	0	0	0	1	0	0	0	0	0	0	0	0	114,14
Fish 39	0	1	0	1	0	1	0	1	0	1	0	0	0	0	0	0	0	0	1	0	0	124,67
Fish 40	0	0	1	0	1	0	1	0	1	1	0	0	0	0	0	1	0	0	0	1	0	126,76
Fish 41	0	0	0	1	1	0	1	0	0	1	1	0	0	0	1	1	1	0	0	0	0	124,35
Fish 42	1	0	1	0	0	0	0	1	1	0	0	0	0	0	1	0	0	0	0	0	0	131,08
Fish 43	0	0	0	0	0	0	0	0	0	0	0	0	0	1	1	0	1	0	1	0	1	24,79
Fish 44	0	0	0	0	0	0	0	0	0	0	0	0	0	0	0	0	0	0	0	0	0	13,21
Fish 45	0	0	0	0	0	0	0	0	0	0	0	0	0	0	1	0	0	0	0	1	0	10,69
Fish 46	0	0	0	0	0	0	0	0	0	0	0	0	1	0	0	1	0	0	0	1	0	5,91
Fish 47	0	0	0	0	0	0	0	0	0	0	0	0	0	0	0	0	0	0	0	0	0	113,55
Fish 48	0	0	0	0	0	0	0	0	0	0	0	1	0	1	1	1	0	1	0	0	0	7,62
Fish 49	0	0	0	0	0	0	0	0	0	0	0	0	1	1	0	1	0	0	0	1	1	15,87
Fish 50	0	0	0	0	0	0	0	0	0	0	0	1	0	1	1	0	0	1	0	0	1	24,93
Fish 51	0	0	0	0	0	0	0	0	0	0	0	1	1	0	0	1	0	1	0	0	0	32,18
Fish 52	0	0	0	0	0	0	0	0	0	0	0	1	1	1	1	0	1	1	1	1	0	8,60
Fish 53	0	0	0	0	0	0	0	0	0	0	0	1	0	1	0	1	1	1	1	1	1	9014,88
Fish 54	0	0	0	0	0	0	0	0	0	0	0	0	0	0	0	0	0	0	0	0	0	8574,98
Fish 55	0	0	0	0	0	0	0	0	0	0	0	0	0	0	0	1	0	1	0	0	0	14,10
Fish 56	0	0	0	0	0	0	0	0	0	0	0	0	1	0	0	1	0	0	1	1	0	45,50
Fish 57	0	0	1	1	0	1	0	0	1	0	0	0	1	0	0	1	0	0	1	0	1	87,35
Fish 58	1	1	0	0	0	0	0	0	0	0	0	0	0	0	0	0	1	1	1	0	1	131,28
Fish 59	1	0	1	0	0	1	0	0	0	0	0	0	0	0	0	0	0	1	0	0	0	119,46
Fish 60	0	0	0	0	0	1	0	0	0	1	0	1	1	1	1	1	0	0	1	0	0	129,10
Fish 61	0	1	0	0	0	1	1	1	1	0	0	0	0	0	0	0	1	1	0	0	1	129,38
Fish 62	0	0	1	0	0	0	0	0	1	1	1	0	0	0	1	0	0	0	0	1	1	117,33
Fish 63	0	0	0	1	0	0	0	1	0	0	0	1	1	1	0	0	0	0	0	0	0	113,03
Fish 64	0	0	1	0	0	1	1	0	1	0	0	0	0	0	0	1	0	0	1	0	1	125,99
Fish 65	1	0	1	0	0	0	1	0	0	0	0	0	0	0	0	1	0	0	0	1	1	122,63
Fish 66	0	0	1	1	0	1	1	1	1	1	0	0	0	0	0	0	1	0	0	0	1	112,07
Fish 67	1	0	0	0	0	0	0	1	0	1	0	1	0	1	1	1	1	1	1	1	1	21,38
Fish 68	0	1	0	1	0	0	1	0	0	0	0	1	0	1	1	1	1	0	1	1	0	70,46
Fish 69	0	0	0	1	1	0	0	1	0	1	0	1	0	0	0	0	0	1	0	0	0	112,40
Fish 70	0	0	1	0	0	0	1	1	0	0	1	0	0	0	0	0	1	1	0	0	1	33,48
Fish 71	0	1	1	0	1	0	0	0	1	1	0	0	1	0	0	1	0	0	1	1	0	28,55
Fish 72	0	0	1	0	1	0	0	1	0	0	0	1	1	1	1	1	1	1	1	1	1	24,72
Fish 73	0	0	1	1	1	1	0	1	0	0	1	1	0	0	0	0	0	0	0	0	1	28,46
Fish 74	1	1	0	1	1	1	1	0	1	0	0	0	1	1	1	1	0	1	1	1	1	36,69
Fish 75	0	1	0	0	0	1	1	0	0	0	0	0	0	0	1	1	0	0	0	0	1	35,53
Fish 76	0	1	0	1	0	0	0	1	1	0	0	0	1	1	0	0	0	1	0	0	1	6,33
Fish 77	0	1	0	0	0	0	0	0	0	0	1	0	0	1	0	1	1	1	0	0	0	7,90
Fish 78	0	1	0	1	1	0	0	1	0	0	0	1	0	1	0	0	0	1	1	1	0	34,19
Fish 79	1	1	1	1	0	1	0	0	0	1	0	1	1	1	1	1	0	1	1	1	0	32,45
Fish 80	1	1	1	1	0	0	1	0	0	0	0	0	0	0	0	0	0	0	0	0	1	84,71
Fish 81	1	0	0	1	0	1	0	1	1	0	0	1	0	0	1	0	0	0	0	0	0	84,46
Fish 82	0	0	0	0	0	0	1	1	0	1	0	0	0	0	0	0	0	1	1	0	0	86,29
Fish 83	0	1	1	1	1	0	1	1	0	0	0	0	1	1	1	1	0	0	1	1	1	16,64
Fish 84	1	0	0	1	0	1	1	1	0	0	0	1	0	1	0	1	0	0	0	0	0	116,36
Fish 85	0	0	0	0	0	1	1	1	0	0	0	0	1	0	0	0	0	0	0	0	0	213,80
Fish 86	1	0	0	0	0	0	1	1	0	0	0	0	1	0	0	1	0	0	1	0	0	122,22
